# Supplementary material for: Sphingolipid Metabolism Remodels Immunity and Metabolic Network in the Muscle of Female Chinese Mitten Crab (Eriocheir sinensis)
Source: Int J Mol Sci. 2025 Aug 5;26(15):7562. doi: 10.3390/ijms26157562 (PMC12347812; doi:10.3390/ijms26157562)
Supplement: Supplementary file 1 [file ijms-26-07562-s001.zip]

Archive with 1 entries (1 files):
- ijms-3695408-supplementary.pdf
